# Supplementary material for: Development of a Multiplex Quantitative PCR for Detecting Porcine Epidemic Diarrhea Virus, Transmissible Gastroenteritis Virus, and Porcine Deltacoronavirus Simultaneously in China
Source: Vet Sci. 2023 Jun 18;10(6):402. doi: 10.3390/vetsci10060402 (PMC10301166; doi:10.3390/vetsci10060402)
Supplement: Supplementary file 1 [file vetsci-10-00402-s001.zip]

Archive with 1 entries (1 files):
- vetsci-2438862-supplementary.pdf
